# Supplementary material for: Assessment of the implementation of SDG 4 goal by EU countries in the light of the 2030 Agenda using a hybrid approach in linear ordering
Source: PLoS One. 2026 Jun 22;21(6):e0333545. doi: 10.1371/journal.pone.0333545 (PMC13286218; doi:10.1371/journal.pone.0333545)
Supplement: S1 File — (XLSX) [file pone.0333545.s001.xlsx]

## Sheet: 04 40_y1_Summary
Low achieving 15-year-olds in reading, mathematics or science by sex [educ_outc_pisa$defaultview]
Open product page	Open in Data Browser
Description:	-
Last update of data:			14/12/2023 11:00
Last change of data structure:			03/01/2024 23:00
	Institutional source(s)
		Organisation for Economic Co-operation and Development (OECD)
	Source dataset(s)
		This data product is extracted from the following source datasets
		educ_outc_pisa	Low achieving 15-year-olds in reading, mathematics or science by sex	Open product page	Open in Data Browser
	Contents	Time frequency	Education or training field	Sex	Unit of measure
	Sheet 1	Annual	Mathematics	Total	Percentage

## Sheet: 04 40_y1_dataset
04 40_y1
Dataset:	Low achieving 15-year-olds in reading, mathematics or science by sex [educ_outc_pisa$defaultview]
Last updated:	14/12/2023 11:00
Time frequency		Annual
Education or training field		Mathematics
Sex		Total
Unit of measure		Percentage
TIME	2018		2022
GEO (Labels)
European Union - 27 countries (from 2020)	22.9		29.5
Belgium	19.7		25
Bulgaria	44.4		53.6
Czechia	20.4		25.5
Denmark	14.6		20.4
Germany	21.1		29.5
Estonia	10.2		15
Ireland	15.7		19
Greece	35.8		47.2
Spain	24.7		27.3
France	21.3		28.8
Croatia	31.2		32.9
Italy	23.8		29.6
Cyprus	36.9		53.2
Latvia	17.3		22.2
Lithuania	25.6		27.8
Luxembourg	27.2		:
Hungary	25.6		29.5
Malta	30.2		32.6
Netherlands	15.8		27.4
Austria	21.1		24.9
Poland	14.7		23
Portugal	23.3		29.7
Romania	46.6		48.6
Slovenia	16.4		24.6
Slovakia	25.1		33.2
Finland	15		24.9
Sweden	18.8		27.2
Special value
:	not available

## Sheet: 4 31_y2_Summary
Pupils from age 3 to the starting age of compulsory education at primary level by sex - % of the population of the corresponding age [educ_uoe_enra21$defaultview]
Open product page	Open in Data Browser
Description:	-
Last update of data:			28/04/2026 23:00
Last change of data structure:			27/11/2025 11:00
	Institutional source(s)
		Eurostat
	Source dataset(s)
		This data product is extracted from the following source datasets
		educ_uoe_enra21	Pupils from age 3 to the starting age of compulsory education at primary level by sex - % of the population of the corresponding age	Open product page	Open in Data Browser
	Contents	Time frequency	Sex	Unit of measure
	Sheet 1	Annual	Total	Percentage

## Sheet: 4 31_y2_dataset
Data extracted on 29/04/2026 18:33:48 from [ESTAT]
Dataset:	Pupils from age 3 to the starting age of compulsory education at primary level by sex - % of the population of the corresponding age [educ_uoe_enra21$defaultview]
Last updated:	28/04/2026 23:00
Time frequency		Annual
Sex		Total
Unit of measure		Percentage
TIME	2019		2023
GEO (Labels)
European Union - 27 countries (from 2020)	93.2		94.6	d
Belgium	98.3		98
Bulgaria	87.6		88.8
Czechia	86.3		85.3
Denmark	97.7		95.7
Germany	94		95.3
Estonia	91.5		91.2
Ireland	100		95.6
Greece	68.8	d	:
Spain	98.1		97.7
France	100		100	p
Croatia	81.6		85.7
Italy	94.8		93.5
Cyprus	90.1		86.7
Latvia	94.1		95.6
Lithuania	91.9		96.2
Luxembourg	88.4		96
Hungary	94.1		97.4	bd
Malta	94.9		93.2
Netherlands	90.5		93.2
Austria	89.9		91.2
Poland	90.3	e	96.6	p
Portugal	92.8	d	94.2	d
Romania	78.6		75.7
Slovenia	92.1		93.2
Slovakia	77.8		80.8
Finland	88.8		91.1
Sweden	95.6		96.3
Special value
:	not available
Observation flags:
bd	break in time series, definition differs (see metadata)
d	definition differs (see metadata)
e	estimated
p	provisional

## Sheet: 04 10_y3_Summary
Early leavers from education and training by labour status [edat_lfse_14$defaultview]
Open product page	Open in Data Browser
Description:	-
Last update of data:			16/04/2026 23:00
Last change of data structure:			16/04/2026 23:00
	Institutional source(s)
		Eurostat
	Source dataset(s)
		This data product is extracted from the following source datasets
		edat_lfse_14	Early leavers from education and training by labour status	Open product page	Open in Data Browser
	Contents	Time frequency	Sex	Labour force and employment status	Age class	Unit of measure
	Sheet 1	Annual	Total	Population	From 18 to 24 years	Percentage

## Sheet: 04 10_y3_dataset
Data extracted on 29/04/2026 18:42:00 from [ESTAT]
Dataset:	Early leavers from education and training by labour status [edat_lfse_14$defaultview]
Last updated:	16/04/2026 23:00
Time frequency		Annual
Sex		Total
Labour force and employment status		Population
Age class		From 18 to 24 years
Unit of measure		Percentage
TIME	2023
GEO (Labels)
European Union - 27 countries (from 2020)	9.6
Belgium	6.2
Bulgaria	9.3
Czechia	6.4
Denmark	10.4
Germany	13
Estonia	9.7
Ireland	4
Greece	3.7
Spain	13.7	d
France	7.6	d
Croatia	2	u
Italy	10.5
Cyprus	10.4
Latvia	7.7
Lithuania	6.4
Luxembourg	6.8	u
Hungary	11.6
Malta	10.2
Netherlands	6.2
Austria	8.6
Poland	3.7
Portugal	8.1
Romania	16.6
Slovenia	5.4	b
Slovakia	6.4
Finland	9.6
Sweden	7.4
Special value
:	not available
Observation flags:
b	break in time series
d	definition differs (see metadata)
u	low reliability

## Sheet: 04 20_y4_Summary
Persons aged 25-34 with tertiary educational attainment level [sdg_04_20]
Open product page	Open in Data Browser
Description:	The indicator measures the share of the population aged 25-34 who have successfully completed tertiary studies (e.g. university, higher technical institution, etc.). This educational attainment refers to ISCED (International Standard Classification of Education) 2011 level 5-8 for data from 2014 onwards and to ISCED 1997 level 5-6 for data up to 2013. The indicator is based on the EU Labour Force…
Last update of data:			16/04/2026 23:00
Last change of data structure:			16/04/2026 23:00
	Institutional source(s)
		Eurostat
	Source dataset(s)
		This dataset is computed from
		edat_lfse_03	Open in Data Browser
	Contents	Time frequency	Sex	Age class	Unit of measure	International Standard Classification of Education (ISCED 2011)
	Sheet 1	Annual	Total	From 25 to 34 years	Percentage	Tertiary education (levels 5-8)

## Sheet: 04 20_y4_dataset
Data extracted on 29/04/2026 19:03:59 from [ESTAT]
Dataset:	Persons aged 25-34 with tertiary educational attainment level [sdg_04_20]
Last updated:	16/04/2026 23:00
Time frequency		Annual
Sex		Total
Age class		From 25 to 34 years
Unit of measure		Percentage
International Standard Classification of Education (ISCED 2011)		Tertiary education (levels 5-8)
TIME	2023
GEO (Labels)
European Union - 27 countries (from 2020)	43.1
Belgium	50
Bulgaria	35.8
Czechia	33.7
Denmark	49
Germany	37.9
Estonia	43.5
Ireland	62.7
Greece	44.5
Spain	52
France	51.9
Croatia	38.8
Italy	30.6
Cyprus	61.6
Latvia	45.1
Lithuania	57.4
Luxembourg	60.2
Hungary	30.1
Malta	46.2
Netherlands	54.5
Austria	43.5
Poland	46.3
Portugal	41.5
Romania	22.5
Slovenia	40.7	b
Slovakia	39.8
Finland	39.2
Sweden	54.1
Special value
:	not available
Observation flags:
b	break in time series

## Sheet: 04 60_y5_Summary
Adult participation in learning by sex [sdg_04_60]
Open product page	Open in Data Browser
Description:	The indicator measures the share of people aged 25 to 64 who stated that they received formal or non-formal education and training in the four weeks preceding the survey (numerator). The denominator consists of the total population of the same age group, excluding those who did not answer the question 'participation in education and training'. Adult learning covers job-related and non-job-related…
Last update of data:			16/04/2026 23:00
Last change of data structure:			16/04/2026 23:00
	Institutional source(s)
		Eurostat
	Source dataset(s)
		This dataset is computed from
		trng_lfse_01	Open in Data Browser
	Contents	Time frequency	Unit of measure	Age class	Sex
	Sheet 1	Annual	Percentage	From 25 to 64 years	Total

## Sheet: 04 60_y5_dataset
04 60_y5_
Dataset:	Adult participation in learning by sex [sdg_04_60]
Last updated:	16/04/2026 23:00
Time frequency		Annual
Unit of measure		Percentage
Age class		From 25 to 64 years
Sex		Total
TIME	2023
GEO (Labels)
European Union - 27 countries (from 2020)	12.8
Belgium	11.1
Bulgaria	1.4
Czechia	9.9
Denmark	30.5
Germany	8.1
Estonia	23.2
Ireland	12.3
Greece	3.4
Spain	15.8
France	14.9
Croatia	6.4
Italy	11.6
Cyprus	10.9
Latvia	10.7
Lithuania	10.7
Luxembourg	16.2
Hungary	9.5
Malta	16.4
Netherlands	26.4
Austria	17.1
Poland	8.7
Portugal	13.3
Romania	6.7
Slovenia	19.9	b
Slovakia	10.5
Finland	26.1
Sweden	38.8
Special value
:	not available
Observation flags:
b	break in time series

[truncated: 2 more sheets: 04 70_y6_Summary, 04 70_y6_dataset]
