# Supplementary material for: Assessment of the implementation of SDG 4 goal by EU countries in the light of the 2030 Agenda using a hybrid approach in linear ordering
Source: PLoS One. 2026 Jun 22;21(6):e0333545. doi: 10.1371/journal.pone.0333545 (PMC13286218; doi:10.1371/journal.pone.0333545)
Supplement: S3 File — (CSV) [file pone.0333545.s003.csv]

	y1D	y2S	y3D	y4S	y5S	y6S
EU	26.2	94.6	9.6	43.1	12.8	55.56
Belgium	25.3	98	6.2	50	11.1	59.39
Bulgaria	52.9	88.8	9.3	35.8	1.4	35.52
Czechia	21.3	85.3	6.4	33.7	9.9	69.11
Denmark	19	95.7	10.4	49	30.5	69.62
Germany	25.5	95.3	13	37.9	8.1	52.22
Estonia	13.8	91.2	9.7	43.5	23.2	62.61
Ireland	11.4	95.1	4	62.7	12.3	72.91
Greece	37.6	68.8	3.7	44.5	3.4	52.4
Spain	24.4	97.7	13.7	52	15.8	66.18
France	26.9	100	7.6	51.9	14.9	59.67
Croatia	22.7	85.7	2	38.8	6.4	58.95
Italy	21.4	93.5	10.5	30.6	11.6	45.75
Cyprus	60.6	86.7	10.4	61.6	10.9	49.46
Latvia	22.8	95.6	7.7	45.1	10.7	45.34
Lithuania	24.9	96.2	6.4	57.4	10.7	52.91
Luxembourg	29.3	96	6.8	60.2	16.2	60.14
Hungary	25.9	97.4	11.6	30.1	9.5	58.89
Malta	36.3	93.2	10.2	46.2	16.4	63.02
Netherlands	34.6	93.2	6.2	54.5	26.4	82.7
Austria	25.3	91.2	8.6	43.5	17.1	64.68
Poland	22.2	96.6	3.7	46.3	8.7	44.3
Portugal	23.1	94.2	8.1	41.5	13.3	55.97
Romania	41.7	75.7	16.6	22.5	6.7	27.73
Slovenia	26.1	93.2	5.4	40.7	19.9	46.7
Slovakia	35.4	80.8	6.4	39.8	10.5	51.31
Finland	21.4	91.1	9.6	39.2	26.1	81.99
Sweden	24.3	96.3	7.4	54.1	38.8	66.44
Goal2030	15	96	9	45	26.22	80
P	11.4	100	2	62.7	38.8	82.7
AP	60.6	68.8	16.6	22.5	1.4	27.73
