# Supplementary material for: Assessment of the implementation of SDG 4 goal by EU countries in the light of the 2030 Agenda using a hybrid approach in linear ordering
Source: PLoS One. 2026 Jun 22;21(6):e0333545. doi: 10.1371/journal.pone.0333545 (PMC13286218; doi:10.1371/journal.pone.0333545)
Supplement: S4 File — (CSV) [file pone.0333545.s004.csv]

	y1D	y2S	y3D	y4S	y5S	y6S
EU	26.2	94.6	9.6	43.1	12.8	55.56
Belgium	25.3	96	9	45	11.1	59.39
Bulgaria	52.9	88.8	9.3	35.8	1.4	35.52
Czechia	21.3	85.3	9	33.7	9.9	69.11
Denmark	19	95.7	10.4	45	26.22	69.62
Germany	25.5	95.3	13	37.9	8.1	52.22
Estonia	15	91.2	9.7	43.5	23.2	62.61
Ireland	15	95.1	9	45	12.3	72.91
Greece	37.6	68.8	9	44.5	3.4	52.4
Spain	24.4	96	13.7	45	15.8	66.18
France	26.9	96	9	45	14.9	59.67
Croatia	22.7	85.7	9	38.8	6.4	58.95
Italy	21.4	93.5	10.5	30.6	11.6	45.75
Cyprus	60.6	86.7	10.4	45	10.9	49.46
Latvia	22.8	95.6	9	45	10.7	45.34
Lithuania	24.9	96	9	45	10.7	52.91
Luxembourg	29.3	96	9	45	16.2	60.14
Hungary	25.9	96	11.6	30.1	9.5	58.89
Malta	36.3	93.2	10.2	45	16.4	63.02
Netherlands	34.6	93.2	9	45	26.22	80
Austria	25.3	91.2	9	43.5	17.1	64.68
Poland	22.2	96	9	45	8.7	44.3
Portugal	23.1	94.2	9	41.5	13.3	55.97
Romania	41.7	75.7	16.6	22.5	6.7	27.73
Slovenia	26.1	93.2	9	40.7	19.9	46.7
Slovakia	35.4	80.8	9	39.8	10.5	51.31
Finland	21.4	91.1	9.6	39.2	26.1	80
Sweden	24.3	96	9	45	26.22	66.44
Goal2030	15	96	9	45	26.22	80
P	11.4	100	2	62.7	38.8	82.7
AP	60.6	68.8	16.6	22.5	1.4	27.73
